# Supplementary material for: The Impact of the COVID-19 Pandemic on Burnout, Compassion Fatigue, and Compassion Satisfaction in Healthcare Personnel: A Systematic Review of the Literature Published during the First Year of the Pandemic
Source: Healthcare (Basel). 2022 Feb 13;10(2):364. doi: 10.3390/healthcare10020364 (PMC8872521; doi:10.3390/healthcare10020364)
Supplement: Supplementary file 1 [file healthcare-10-00364-s001.zip]

Archive with 1 entries (1 files):
- healthcare-1584789 sup.pdf
